# Supplementary material for: Validating Discriminative Signatures for Obstructive Sleep Apnea in Exhaled Breath
Source: Cells. 2022 Sep 24;11(19):2982. doi: 10.3390/cells11192982 (PMC9563926; doi:10.3390/cells11192982)
Supplement: Supplementary file 1 [file cells-11-02982-s001.zip]

Archive with 1 entries (1 files):
- cells-1904860-supplementary.pdf
